# Supplementary material for: Structure and dynamics of the Arabidopsis O-fucosyltransferase SPINDLY
Source: Nat Commun. 2023 Mar 20;14:1538. doi: 10.1038/s41467-023-37279-1 (PMC10027727; doi:10.1038/s41467-023-37279-1)
Supplement: Supplementary file 3 — Source Data [file 41467_2023_37279_MOESM3_ESM.xlsx]

## Sheet: Fig. 1g Quant
Repeat 1
FLAG				AAL
	Local Bg. Corr. Vol.	Rel.Quant.(w/LB Corr.Vol.)			Local Bg. Corr. Vol.	Rel.Quant.(w/LB Corr.Vol.)	Normalized based on anti-FLAG
RGA	5134416	1.28		RGA	n.d.	n.d.	n.d.
RGA+SPY	4012193	1		RGA+SPY	6778439	1	1
RGA+SPYm3	4021421	1.002		RGA+SPYm3	2585557	0.381	0.38024
RGA+SPYm2	4257103	1.061		RGA+SPYm2	5039713	0.743	0.700283
Repeat 2
FLAG				AAL
	Local Bg. Corr. Vol.	Rel.Quant.(w/LB Corr.Vol.)			Local Bg. Corr. Vol.	Rel.Quant.(w/LB Corr.Vol.)	Normalized based on anti-FLAG
RGA	1469347	1.381		RGA	n.d.	n.d.	n.d.
RGA+SPY	1064185	1		RGA+SPY	4144973	1	1
RGA+SPYm3	1579300	1.484		RGA+SPYm3	1205771	0.291	0.196092
RGA+SPYm2	793845	0.746		RGA+SPYm2	2178861	0.526	0.705094
Repeat 3 (blots shown)
FLAG				AAL
	Local Bg. Corr. Vol.	Rel.Quant.(w/LB Corr.Vol.)			Local Bg. Corr. Vol.	Rel.Quant.(w/LB Corr.Vol.)	Normalized based on anti-FLAG
RGA	3157582	1.121		RGA	n.d.	n.d.	n.d.
RGA+SPY	2815901	1		RGA+SPY	4486988	1	1
RGA+SPYm3	2801299	0.995		RGA+SPYm3	1710777	0.381	0.382915
RGA+SPYm2	2424338	0.861		RGA+SPYm2	3434826	0.766	0.889663
Average
AAL
	Mean	SE
RGA	n.d.	n.d.
RGA+SPY	1	0
RGA+SPYm3	0.319749	0.0618333
RGA+SPYm2	0.765013	0.0623404

## Sheet: Fig. 2d Quant
Left panel
Repeat 1
FLAG				AAL
	Local Bg. Corr. Vol.	Rel.Quant.(w/LB Corr.Vol.)			Local Bg. Corr. Vol.	Rel.Quant.(w/LB Corr.Vol.)	Normalized based on anti-FLAG
RGA	3808349	1.064		RGA	n.d.	n.d.	n.d.
RGA+SPY	3578744	1		RGA+SPY	5972531	1	1
RGA+SPY N662A	3012322	0.842		RGA+SPY N662A	4378332	0.733	0.870546
RGA+SPY K665A	2981029	0.833		RGA+SPY K665A	n.d.	n.d.	n.d.
RGA+SPY H728A	3259167	0.911		RGA+SPY H728A	4087174	0.684	0.750823
RGA+SPY Y744A	3208827	0.897		RGA+SPY Y744A	n.d.	n.d.	n.d.
RGA+SPY T747A	4442652	1.241		RGA+SPY T747A	1045641	0.175	0.141015
Repeat 2 (blots shown)
FLAG				AAL
	Local Bg. Corr. Vol.	Rel.Quant.(w/LB Corr.Vol.)			Local Bg. Corr. Vol.	Rel.Quant.(w/LB Corr.Vol.)	Normalized based on anti-FLAG
RGA	5332249	1.03		RGA	n.d.	n.d.	n.d.
RGA+SPY	5178018	1		RGA+SPY	2437537	1	1
RGA+SPY N662A	5567789	1.075		RGA+SPY N662A	2118642	0.869	0.808372
RGA+SPY K665A	5411185	1.045		RGA+SPY K665A	n.d.	n.d.	n.d.
RGA+SPY K689A	4620036	0.892		RGA+SPY K689A	n.d.	n.d.	n.d.
RGA+SPY H728A	4595922	0.802		RGA+SPY H728A	710152	0.291	0.362843
RGA+SPY Y744A	5213123	1.007		RGA+SPY Y744A	n.d.	n.d.	n.d.
RGA+SPY T747A	5596506	1.081		RGA+SPY T747A	381002	0.156	0.144311
Repeat 3
FLAG				AAL
	Local Bg. Corr. Vol.	Rel.Quant.(w/LB Corr.Vol.)			Local Bg. Corr. Vol.	Rel.Quant.(w/LB Corr.Vol.)	Normalized based on anti-FLAG
RGA	5619067	0.945		RGA	n.d.	n.d.	n.d.
RGA+SPY	5944336	1		RGA+SPY	3126363	1	1
RGA+SPY N662A	5478599	0.99		RGA+SPY N662A	2668386	0.854	0.862626
RGA+SPY K665A	5035487	0.847		RGA+SPY K665A	n.d.	n.d.	n.d.
RGA+SPY K689A	4580837	0.771		RGA+SPY K689A	n.d.	n.d.	n.d.
RGA+SPY H728A	5649624	0.95		RGA+SPY H728A	1330390	0.426	0.448421
RGA+SPY Y744A	6027921	1.014		RGA+SPY Y744A	n.d.	n.d.	n.d.
RGA+SPY T747A	6079770	1.023		RGA+SPY T747A	328742	0.105	0.102639
Average
AAL
	Mean	SE
RGA	n.d.	n.d.
RGA+SPY	1	0
RGA+SPY N662A	0.847182	0.019539
RGA+SPY K665A	n.d.	n.d.
RGA+SPY K689A	n.d.	n.d.
RGA+SPY H728A	0.520696	0.117686
RGA+SPY Y744A	n.d.	n.d.
RGA+SPY T747A	0.129322	0.0133751
Right panel
Repeat 1 (blots shown)
FLAG				AAL
	Local Bg. Corr. Vol.	Rel.Quant.(w/LB Corr.Vol.)			Local Bg. Corr. Vol.	Rel.Quant.(w/LB Corr.Vol.)	Normalized based on anti-FLAG
RGA	2557488	1.038		RGA	n.d.	n.d.	n.d.
RGA+SPY	2464909	1		RGA+SPY	4496699	1	1
RGA+SPY S496A	2034054	0.825		RGA+SPY S496A	1231033	0.274	0.332121
RGA+SPY V497R	2842399	1.153		RGA+SPY V497R	n.d.	n.d.	n.d.
RGA+SPY I592R	2868258	1.164		RGA+SPY I592R	n.d.	n.d.	n.d.
RGA+SPY T748A	4104053	1.665		RGA+SPY T748A	1722832	0.383	0.23003
RGA+SPY E752A	4768550	1.935		RGA+SPY E752A	n.d.	n.d.	n.d.
Repeat2
FLAG				AAL
	Local Bg. Corr. Vol.	Rel.Quant.(w/LB Corr.Vol.)			Local Bg. Corr. Vol.	Rel.Quant.(w/LB Corr.Vol.)	Normalized based on anti-FLAG
RGA	1655275	0.744		RGA	n.d.	n.d.	n.d.
RGA+SPY	2225350	1		RGA+SPY	8101549	1	1
RGA+SPY S496A	2313340	1.04		RGA+SPY S496A	3178513	0.392	0.376923
RGA+SPY V497R	2221209	0.998		RGA+SPY V497R	n.d.	n.d.	n.d.
RGA+SPY I592R	2063525	0.927		RGA+SPY I592R	n.d.	n.d.	n.d.
RGA+SPY T748A	2292698	1.03		RGA+SPY T748A	1953989	0.241	0.233981
RGA+SPY E752A	2981946	1.34		RGA+SPY E752A	n.d.	n.d.	n.d.
Average
AAL
	Mean	SE
RGA	n.d.	n.d.
RGA+SPY	1	0
RGA+SPY S496A	0.354522	0.0224009
RGA+SPY V497R	n.d.	n.d.
RGA+SPY I592R	n.d.	n.d.
RGA+SPY T748A	0.232005	0.00197528
RGA+SPY E752A	n.d.	n.d.

## Sheet: Fig. 4c Quant
Repeat1
FLAG				AAL
	Local Bg. Corr. Vol.	Rel.Quant.(w/LB Corr.Vol.)			Local Bg. Corr. Vol.	Rel.Quant.(w/LB Corr.Vol.)	Normalized based on anti-FLAG
RGA	349530	1.29919	1.2992	RGA	n.d.	n.d.	n.d.
RGA+SPY	269036	1	1	RGA+SPY	745187	1	1
RGA+SPY △1-39	356979	1.32688	1.32688	RGA+SPY △1-39	12195800	16.3661	12.3342
RGA+SPY △1-216	335851	1.24835	1.24835	RGA+SPY △1-216	14770615	19.8214	15.878
Repeat 2 (blots shown)
FLAG				AAL
	Local Bg. Corr. Vol.	Rel.Quant.(w/LB Corr.Vol.)			Local Bg. Corr. Vol.	Rel.Quant.(w/LB Corr.Vol.)	Normalized based on anti-FLAG
RGA	5167662	0.922		RGA	n.d.	n.d.	n.d.
RGA+SPY	5605713	1		RGA+SPY	574024	1	1
RGA+SPY △1-39	5924865	1.057		RGA+SPY △1-39	5740240	10	9.46074
RGA+SPY △1-216	6071997	1.083		RGA+SPY △1-216	9462909	17	15.6971
Average (repeat 4,5)
AAL
	Mean	SE
RGA	n.d.	n.d.
RGA+SPY	1	0
RGA+SPY △1-39	10.8975	1.43676
RGA+SPY △1-216	15.7876	0.0904477

## Sheet: Fig. 4d Quant
Repeat 1
	Myc			FLAG
	Local Bg. Corr. Vol.	Rel.Quant.(w/LB Corr.Vol.)			Local Bg. Corr. Vol.	Rel.Quant.(w/LB Corr.Vol.)	Normalized based on anti-Myc
RGA	n.d.	n.d.		RGA	n.d.	n.d.	n.d.
RGA+SPY	10701	1		RGA+SPY	4003	1	1
RGA+SPY △1-39	18002	1.615		RGA+SPY △1-39	8006	2	1.3
RGA+SPY △1-216	6688	0.6		RGA+SPY △1-216	10007	2.5	4.2
RGA+GUS	1240741	0.678		RGA+GUS	n.d.	n.d.	n.d.
RGA+SPY	16623	1		RGA+SPY	14465	1	1
RGA+SPY m3	8311	0.5		RGA+SPY m3	10125	0.7	1.4
Repeat 2 (blots shown)
	Myc			FLAG
	Local Bg. Corr. Vol.	Rel.Quant.(w/LB Corr.Vol.)			Local Bg. Corr. Vol.	Rel.Quant.(w/LB Corr.Vol.)	Normalized based on anti-Myc
RGA	n.d.	n.d.		RGA	n.d.	n.d.	n.d.
RGA+SPY	1831143	1		RGA+SPY	210253	1	1
RGA+SPY △1-39	2265779	1.237		RGA+SPY △1-39	148018	0.704	0.569119
RGA+SPY △1-216	1283526	0.701		RGA+SPY △1-216	923694	4.393	6.26676
RGA+GUS	1240741	0.678		RGA+GUS	n.d.	n.d.	n.d.
RGA+SPY	2584877	1		RGA+SPY	615796	1	1
RGA+SPY m3	1033951	0.4		RGA+SPY m3	369477	0.6	1.5
